# Supplementary material for: Hydrogen cyanamide breaks grapevine bud dormancy in the summer through transient activation of gene expression and accumulation of reactive oxygen and nitrogen species
Source: BMC Plant Biol. 2016 Sep 15;16:202. doi: 10.1186/s12870-016-0889-y (PMC5024461; doi:10.1186/s12870-016-0889-y)
Supplement: Additional file 2: — 239 up- and 106 down-regulated genes that were common regulated by P, HC and PHC treatments. (XLSX 34 kb) [file 12870_2016_889_MOESM2_ESM.xlsx]

## Sheet: Sheet1
Additional file 2. 239 up- and 106 down-regulated genes that were common regulated by P, HC and PHC treatments.
Up-/Down-regulted genes	Expression level Normalized (Log2)			Gene description
I. 239 Up-regulated genes	P	HC	PHC
GSVIVT00033231001	1.01±0.14	1.31±0.13	2.51±0.25	Vitis vinifera 2-amino-3-ketobutyrate coenzyme A ligase, mitochondrial (LOC100268118), transcript variant X1, mRNA
GSVIVT00011371001	1.01±0.18	1.69±0.12	1.71±0.07	Vitis vinifera cysteine-rich receptor-like protein kinase 10 (LOC100853577), partial mRNA
GSVIVT00010510001	1.01±0.45	3.23±0.31	3.02±0.35	Vitis vinifera uncharacterized LOC100250657 (LOC100250657), transcript variant X2, mRNA
GSVIVT00024456001	1.02±0.09	1.98±0.1	2.07±0.07	Vitis vinifera L-ascorbate peroxidase 2, cytosolic (LOC100233013), transcript variant X2, mRNA
GSVIVT00006968001	1.02±0.1	1.55±0.14	1.17±0.15	Vitis vinifera NAC transcription factor NAM-B1 (LOC100259233), mRNA
GSVIVT00000427001	1.02±0.11	1.17±0.14	1.07±0.09	Vitis vinifera transcription factor EGL1 (LOC100258234), mRNA
GSVIVT00024744001	1.02±0.19	6.89±0.63	5.1±0.11	Vitis vinifera dirigent protein 22 (LOC100244918), mRNA
GSVIVT00013924001	1.02±0.32	1.26±0.4	1.19±0.35	Vitis vinifera phenylalanine ammonia-lyase pseudogene (GVVPAL2), misc_RNA
GSVIVT00011384001	1.02±0.35	1.4±0.43	1.89±0.79	Vitis vinifera putative receptor-like protein kinase At4g00960 (LOC100253602), mRNA
GSVIVT00015181001	1.03±0.08	1.15±0.19	1.91±0.07	Vitis vinifera homeobox-leucine zipper protein ATHB-6-like (LOC100255823), mRNA
GSVIVT00006303001	1.03±0.13	1.51±0.08	2.52±0.12	Vitis vinifera UDP-glycosyltransferase 89A2-like (LOC100256531), mRNA
GSVIVT00007353001	1.03±0.15	4.62±0.15	3.17±0.45	Vitis vinifera stilbene synthase 4-like (LOC100260554), misc_RNA
GSVIVT00021918001	1.03±0.32	6.27±0.44	5.36±0.06	Vitis vinifera putative 12-oxophytodienoate reductase 11 (LOC100250034), mRNA
GSVIVT00019707001	1.04±0.07	1.45±0.24	1.65±0.08	Vitis vinifera S-adenosylmethionine synthetase 2 (METK2), mRNA
GSVIVT00026281001	1.04±0.14	1.37±0.28	2.41±0.18	Vitis vinifera, whole genome shotgun sequence, contig VV78X092731.5, clone ENTAV 115
GSVIVT00003362001	1.04±0.3	1.42±0.69	2.61±0.23	Vitis vinifera protein SRG1 (LOC100264138), mRNA
GSVIVT00038056001	1.05±0.15	1.34±0.22	2.31±0.08	Vitis vinifera receptor-like protein kinase FERONIA (LOC100241313), mRNA
GSVIVT00005194001	1.05±0.16	5.1±0.79	3.67±0.43	Vitis vinifera stilbene synthase 4 (LOC100853675), mRNA
GSVIVT00004744001	1.05±0.19	1.69±0.09	1.83±0.06	Vitis vinifera putative receptor-like protein kinase At4g00960 (LOC100241634), transcript variant X2, mRNA
GSVIVT00034484001	1.06±0.07	3.68±0.1	3.51±0.52	Vitis vinifera probable 2-oxoglutarate-dependent dioxygenase AOP1 (LOC100254863), mRNA
GSVIVT00031317001	1.06±0.14	1.31±0.2	1.94±0.12	Vitis vinifera WKRY protein (WKRY), mRNA
GSVIVT00017017001	1.06±0.19	4.46±0.41	2.66±0.35	Vitis vinifera cytochrome P450 CYP73A100 (LOC100267215), mRNA
GSVIVT00029214001	1.07±0.05	1.23±0.07	1.64±0.09	Vitis vinifera uncharacterized GPI-anchored protein At4g28100 (LOC100266600), transcript variant X3, mRNA
GSVIVT00038578001	1.07±0.29	1.12±0.21	1.18±0.16	Vitis vinifera pathogenesis-related leaf protein 6 (LOC100253281), mRNA
GSVIVT00018408001	1.07±0.31	1.31±0.21	2.92±0.12	Vitis vinifera uncharacterized protein At2g39795, mitochondrial (LOC100266772), mRNA
GSVIVT00013639001	1.07±0.5	3.95±0.52	3.36±0.22	Vitis vinifera cation/H(+) antiporter 15 (LOC100244861), mRNA
GSVIVT00003679001	1.07±1.35	2.39±0.45	2.6±0.85	Vitis vinifera bifunctional nitrilase/nitrile hydratase NIT4B (LOC100241359), mRNA
GSVIVT00001357001	1.08±0.08	1.97±0.35	2.39±0.25	Vitis vinifera uncharacterized protein At2g38710 (LOC100255042), transcript variant X2, mRNA
GSVIVT00037577001	1.08±0.18	1.03±0.28	1.29±0.25	Vitis vinifera hydroxymethylglutaryl-CoA synthase (LOC100244379), mRNA
GSVIVT00019643001	1.08±0.19	1.42±0.27	2.62±0.14	Vitis vinifera LOB domain-containing protein 38 (LOC100261250), mRNA
GSVIVT00021266001	1.08±0.28	1.27±0.48	1.43±0.34	Vitis vinifera uncharacterized LOC100263256 (LOC100263256), mRNA
GSVIVT00028349001	1.09±0.03	5.15±0.68	4.7±0.06	Vitis vinifera uncharacterized LOC104880522 (LOC104880522), mRNA
GSVIVT00024875001	1.09±0.54	1.1±0.75	3.05±0.3	Vitis vinifera salicylate carboxymethyltransferase (LOC100253073), mRNA
GSVIVT00024746001	1.1±0.14	1.52±0.21	2.42±0.01	Vitis vinifera uncharacterized LOC100265620 (LOC100265620), mRNA
GSVIVT00000667001	1.1±0.16	1.07±0.2	1.1±0.12	Vitis vinifera two-component response regulator ARR9 (LOC100243627), mRNA
GSVIVT00016389001	1.1±0.18	2.48±0.72	1.92±0.48	Vitis vinifera probable flavin-containing monooxygenase 1 (LOC100261179), mRNA
GSVIVT00032444001	1.11±0.06	1.24±0.07	1.4±0.23	Vitis vinifera uncharacterized LOC100261152 (LOC100261152), mRNA
GSVIVT00013636001	1.11±0.1	1.06±0.08	1.26±0.14	Vitis vinifera glycerophosphodiester phosphodiesterase protein kinase domain-containing GDPDL2-like (LOC100245376), mRNA
GSVIVT00029882001	1.11±0.23	1.1±0.31	1.44±0.36	Vitis vinifera ripening-related protein-like (GRIP28), mRNA
GSVIVT00019639001	1.11±0.29	1.11±0.35	2.03±0.28	Vitis vinifera peroxidase 73 (LOC100266458), mRNA
GSVIVT00019316001	1.12±0.09	1.02±0.38	2.42±0.33	Vitis vinifera protein trichome birefringence-like 14 (LOC100264698), misc_RNA
GSVIVT00008091001	1.12±0.23	1.15±0.33	2.06±0.26	Vitis vinifera contig VV78X076645.12, whole genome shotgun sequence
GSVIVT00028084001	1.12±0.24	1.38±0.1	2.5±0.3	Vitis vinifera dnaJ protein ERDJ3B (LOC100252105), mRNA
GSVIVT00021669001	1.12±0.33	2.09±0.37	1.76±0.51	Vitis vinifera putative phytosulfokines 6 (LOC100853778), mRNA
GSVIVT00013311001	1.13±0.15	1.13±0.09	1.3±0.18	Vitis vinifera glycerophosphodiester phosphodiesterase protein kinase domain-containing GDPDL2-like (LOC100262818), mRNA
GSVIVT00009800001	1.13±0.15	3.11±0.19	2.59±0.09	Vitis vinifera probable NAD(P)H dehydrogenase (quinone) FQR1-like 1 (LOC100853785), mRNA
GSVIVT00029841001	1.13±0.51	1.05±0.55	1.05±0.24	Vitis vinifera contig VV78X205100.38, whole genome shotgun sequence
GSVIVT00024747001	1.15±0.07	2.15±0.16	2.23±0.13	Vitis vinifera dirigent protein 19 (LOC100260405), mRNA
GSVIVT00015502001	1.15±0.2	1.64±0.07	2.4±0.05	Vitis vinifera probable prolyl 4-hydroxylase 3 (LOC100252283), transcript variant X3, mRNA
GSVIVT00023946001	1.16±0.16	1.01±0.19	2.32±0.11	Vitis vinifera expansin-A4 (LOC100263822), mRNA
GSVIVT00009218001	1.17±0.07	3.67±0.07	2.09±0.22	Vitis vinifera stilbene synthase 1-like (LOC100852886), mRNA
GSVIVT00036123001	1.17±0.13	1.23±0.15	2.19±0.03	Vitis vinifera probable BOI-related E3 ubiquitin-protein ligase 2 (LOC100262284), mRNA
GSVIVT00013937001	1.17±0.14	1.04±0.29	1.07±0.23	Vitis vinifera phenylalanine ammonia-lyase (LOC100263160), mRNA
GSVIVT00016596001	1.17±0.15	1.42±0.14	2.53±0.11	Vitis vinifera uncharacterized LOC104880635 (LOC104880635), mRNA
GSVIVT00001062001	1.17±0.23	3.34±0.51	1.74±0.24	Vitis vinifera glyoxylate/hydroxypyruvate reductase HPR3-like (LOC100253090), mRNA
GSVIVT00034185001	1.18±0.12	2.91±0.17	1.49±0.41	Vitis vinifera cell wall apoplastic invertase (CWINV), mRNA
GSVIVT00013939001	1.18±0.13	1.06±0.28	1.11±0.22	Vitis vinifera phenylalanine ammonia-lyase (LOC100263160), mRNA
GSVIVT00008522001	1.18±0.48	1.88±1.07	1±0.7	Vitis vinifera guanosine nucleotide diphosphate dissociation inhibitor At5g09550 (LOC100256637), mRNA
GSVIVT00003476001	1.18±0.52	5.22±0.49	4.69±0.1	Vitis vinifera crocetin glucosyltransferase, chloroplastic (LOC100260716), mRNA
GSVIVT00002554001	1.19±0.04	1.11±0.26	3.19±0.24	Vitis vinifera crocetin glucosyltransferase, chloroplastic (LOC100260716), mRNA
GSVIVT00013931001	1.19±0.15	1.04±0.31	1.04±0.21	Vitis vinifera probable polygalacturonase (LOC100255362), mRNA
GSVIVT00031885001	1.19±0.35	3.49±0.51	2.02±0.51	Vitis vinifera stilbene synthase 2-like (LOC100240862), mRNA
GSVIVT00024075001	1.2±0.09	1.12±0.06	2.45±0.07	Vitis vinifera protein PMR5 (LOC100263882), mRNA
GSVIVT00033096001	1.2±0.12	1.17±0.26	2.3±0.13	Vitis vinifera GATA transcription factor 16 (LOC100253375), transcript variant X2, mRNA
GSVIVT00018968001	1.2±0.15	2.48±0.12	2.16±0.42	Vitis vinifera protein NRT1/ PTR FAMILY 7.3-like (LOC100263313), mRNA
GSVIVT00030453001	1.2±0.21	1.39±0.36	2.51±0.21	Vitis vinifera uncharacterized transporter YBR287W (LOC100249273), transcript variant X2, mRNA
GSVIVT00035097001	1.21±0.5	4.16±0.13	3.67±0.29	Vitis vinifera glyceraldehyde-3-phosphate dehydrogenase, cytosolic (LOC100264789), mRNA
GSVIVT00027287001	1.22±0.02	1.43±0.36	1.78±0.18	Vitis vinifera probable WRKY transcription factor 31 (LOC100245129), transcript variant X2, mRNA
GSVIVT00008256001	1.22±0.07	2.92±0.29	2.06±0.27	Vitis vinifera stilbene synthase 4-like (LOC100254045), mRNA
GSVIVT00026285001	1.22±0.15	1.02±0.27	2.37±0.18	Vitis vinifera geraniol 8-hydroxylase-like (LOC100252376), mRNA
GSVIVT00024630001	1.24±0.11	1.93±0.1	2.67±0.2	Vitis vinifera ADP,ATP carrier protein, mitochondrial (LOC100260298), mRNA
GSVIVT00030780001	1.24±0.15	1.16±0.58	2.23±0.38	Vitis vinifera contig VV78X134420.5, whole genome shotgun sequence
GSVIVT00022619001	1.24±0.19	1.16±0.32	2.39±0.17	Vitis vinifera calreticulin (LOC100256319), transcript variant X2, mRNA
GSVIVT00030537001	1.25±0.12	1.12±0.14	2.27±0.09	Vitis vinifera uncharacterized protein At4g22758 (LOC100247453), mRNA
GSVIVT00007453001	1.25±0.22	1.64±0.41	1.52±0.28	Vitis vinifera pathogenesis-related protein PR-4 (LOC100255405), mRNA
GSVIVT00019973001	1.25±0.37	4.08±0.24	2.42±0.29	Vitis vinifera primary amine oxidase (LOC100244323), mRNA
GSVIVT00024738001	1.26±0.25	3.82±0.34	1.39±0.15	Vitis vinifera dirigent protein 22 (LOC100241568), mRNA
GSVIVT00021745001	1.26±0.27	3.3±0.28	2.46±0.1	Vitis vinifera contig VV78X095348.6, whole genome shotgun sequence
GSVIVT00018875001	1.27±0.15	1.06±0.12	1.83±0.12	Vitis vinifera 3-hydroxyisobutyryl-CoA hydrolase-like protein 5 (LOC100266026), transcript variant X3, mRNA
GSVIVT00012512001	1.27±0.29	1.58±0.11	2.22±0.23	Vitis vinifera transcription factor bHLH93-like (LOC100267616), mRNA
GSVIVT00018788001	1.28±0.2	1.09±0.45	1.93±0.12	Vitis vinifera G-type lectin S-receptor-like serine/threonine-protein kinase SD2-5 (LOC100262615), mRNA
GSVIVT00016545001	1.29±0.09	2.41±0.73	2.34±0.28	Vitis vinifera putative transcription factor bHLH041 (LOC100252681), mRNA
GSVIVT00028769001	1.29±0.23	1.4±0.98	3.41±0.26	Vitis vinifera cation/H(+) antiporter 28 (LOC100255123), mRNA
GSVIVT00025952001	1.29±0.44	3.48±0.37	2.21±0.1	Vitis vinifera aconitase 2, mitochondrial (ACO2), mRNA
GSVIVT00003689001	1.29±1.05	2.64±0.36	2.5±0.73	Vitis vinifera bifunctional nitrilase/nitrile hydratase NIT4B (LOC100253338), mRNA
GSVIVT00018787001	1.3±0.2	1.02±0.43	1.76±0.23	Vitis vinifera G-type lectin S-receptor-like serine/threonine-protein kinase At5g24080 (LOC100267773), mRNA
GSVIVT00000686001	1.3±0.29	1±0.21	2.65±0.2	Vitis vinifera putative methyltransferase DDB_G0268948 (LOC100853096), mRNA
GSVIVT00036267001	1.3±0.46	1.11±0.55	2.95±0.51	Vitis vinifera pentatricopeptide repeat-containing protein At2g17210 (LOC100252032), mRNA
GSVIVT00024794001	1.31±0.22	1.82±0.19	2.68±0.08	Vitis vinifera probable cytokinin riboside 5'-monophosphate phosphoribohydrolase LOGL1 (LOC100248535), mRNA
GSVIVT00014451001	1.32±0.13	1.87±0.04	2.23±0.07	Vitis vinifera guanosine nucleotide diphosphate dissociation inhibitor At5g09550 (LOC100256637), mRNA
GSVIVT00016836001	1.32±0.19	3.79±0.13	3.17±0.3	Vitis vinifera potassium channel AKT1-like (LOC100266175), transcript variant X1, mRNA
GSVIVT00021536001	1.32±0.32	1.12±0.16	3.63±0.14	Vitis vinifera 40S ribosomal protein S17 (LOC100256195), mRNA
GSVIVT00023623001	1.33±0.5	1.27±0.31	2.57±0.48	Vitis vinifera histone H2AX (LOC100254490), mRNA
GSVIVT00019053001	1.33±0.74	1.94±0.38	2.17±0.28	Vitis vinifera uncharacterized LOC100264971 (LOC100264971), mRNA
GSVIVT00000516001	1.34±0.81	1±1.16	2.11±0.55	Vitis vinifera uncharacterized LOC100259927 (LOC100259927), mRNA
GSVIVT00001547001	1.35±0.16	1.12±0.14	3.58±0.16	Vitis vinifera phospholipase A2-alpha (LOC100243777), mRNA
GSVIVT00010901001	1.35±0.26	3.08±0.2	2.52±0.12	Vitis vinifera cysteine-rich receptor-like protein kinase 10 (LOC100246759), mRNA
GSVIVT00019655001	1.35±0.27	1.13±0.12	1.86±0.2	Vitis vinifera, whole genome shotgun sequence, contig VV78X174008.4, clone ENTAV 115
GSVIVT00024881001	1.35±0.33	1.61±1.01	4.15±0.42	Vitis vinifera salicylate carboxymethyltransferase-like (LOC100242722), transcript variant X2, mRNA
GSVIVT00003473001	1.35±0.69	4.27±0.36	5.23±0.12	Vitis vinifera crocetin glucosyltransferase, chloroplastic-like (LOC100265923), mRNA
GSVIVT00035823001	1.36±0.24	2.42±0.61	3.87±0.48	Vitis vinifera transcription repressor OFP5 (LOC100243022), mRNA
GSVIVT00033150001	1.37±0.14	1.07±0.2	2.83±0.25	Vitis vinifera peroxidase 29 (LOC100261865), mRNA
GSVIVT00007777001	1.38±0.58	4.78±0.44	3.91±0.24	Vitis vinifera stilbene synthase 4 (LOC100853675), mRNA
GSVIVT00003697001	1.38±1.64	2.59±0.53	2.11±1.16	Vitis vinifera bifunctional nitrilase/nitrile hydratase NIT4B (LOC100263621), mRNA
GSVIVT00002993001	1.39±0.28	1.98±0.39	2.27±0.24	Vitis vinifera nudix hydrolase 15, mitochondrial (LOC100241801), mRNA
GSVIVT00011366001	1.4±0.28	3.06±0.28	2.56±0.31	Vitis vinifera putative receptor-like protein kinase At4g00960 (LOC100241634), transcript variant X2, mRNA
GSVIVT00008337001	1.41±0.03	3.31±0.16	2.86±0.03	Vitis vinifera probable NAD(P)H dehydrogenase (quinone) FQR1-like 1 (LOC100854029), mRNA
GSVIVT00005136001	1.42±0.1	3.35±0.16	3.09±0.06	Vitis vinifera probable NAD(P)H dehydrogenase (quinone) FQR1-like 1 (LOC100853785), mRNA
GSVIVT00020454001	1.43±0.35	1.11±0.05	2.16±0.2	Vitis vinifera uncharacterized LOC100264819 (LOC100264819), transcript variant X2, mRNA
GSVIVT00003168001	1.43±0.46	1.31±0.87	1.3±0.36	Vitis vinifera neutral alpha-glucosidase C-like (LOC100254505), transcript variant X2, mRNA
GSVIVT00000619001	1.44±0.15	1.24±0.15	2.34±0.22	Vitis vinifera probable xyloglucan endotransglucosylase/hydrolase protein 32 (LOC100255547), mRNA
GSVIVT00022223001	1.45±0.62	4.28±0.22	3.71±0.26	Vitis vinifera, whole genome shotgun sequence, contig VV78X072327.33, clone ENTAV 115
GSVIVT00034716001	1.46±0.02	1.05±0.45	2.41±0.05	Vitis vinifera UDP-glycosyltransferase 74E2-like (LOC100249191), mRNA
GSVIVT00037777001	1.46±0.17	1.15±0.28	3.13±0.25	Vitis vinifera ABC transporter G family member 4-like (LOC100245835), mRNA
GSVIVT00014946001	1.46±0.4	1.35±0.51	2.97±0.24	Vitis vinifera LOB domain-containing protein 38 (LOC100255841), mRNA
GSVIVT00018915001	1.47±0.01	1.17±0.29	2.44±0.03	Vitis vinifera transcription factor bHLH149 (LOC100257469), mRNA
GSVIVT00022621001	1.47±0.34	1.18±0.08	2.75±0.31	Vitis vinifera calreticulin (LOC100256319), transcript variant X2, mRNA
GSVIVT00034361001	1.48±0.06	2.58±0.02	2.59±0.03	Vitis vinifera protein NRT1/ PTR FAMILY 1.2 (LOC100241176), transcript variant X3, mRNA
GSVIVT00014401001	1.49±0.41	1.02±0.26	2.75±0.38	Vitis vinifera endoplasmin homolog (LOC100267648), mRNA
GSVIVT00031443001	1.49±0.42	1.11±0.66	1.92±0.49	Vitis vinifera anthocyanidin 3-O-glucosyltransferase 7-like (LOC100258170), mRNA
GSVIVT00017452001	1.5±0.07	1.96±0.29	2.88±0.18	Vitis vinifera probable carboxylesterase 15 (LOC100249629), mRNA
GSVIVT00029401001	1.5±0.09	1.1±0.42	2.82±0.28	Vitis vinifera uncharacterized LOC100250135 (LOC100250135), mRNA
GSVIVT00015050001	1.5±0.19	1.67±0.16	2.56±0.16	Vitis vinifera transcription factor bHLH93 (LOC100250635), mRNA
GSVIVT00008488001	1.5±0.19	3.49±0.33	2.94±0.14	Vitis vinifera probable NAD(P)H dehydrogenase (quinone) FQR1-like 1 (LOC100241452), mRNA
GSVIVT00017518001	1.5±0.41	4.35±0.63	3.96±0.52	Vitis vinifera E3 ubiquitin-protein ligase PUB24-like (LOC100261566), mRNA
GSVIVT00037990001	1.5±0.49	1.63±0.84	3.01±0.32	Vitis vinifera uncharacterized LOC100253147 (LOC100253147), mRNA
GSVIVT00023692001	1.52±0.22	1.81±0.49	2.96±0.34	Vitis vinifera adenylate isopentenyltransferase 3, chloroplastic (LOC100245931), mRNA
GSVIVT00027325001	1.53±0.41	1.11±0.17	3.75±0.15	Vitis vinifera NEP1-interacting protein-like 1 (LOC100265899), mRNA
GSVIVT00015159001	1.53±0.42	2.2±0.19	2.85±0.5	Vitis vinifera cationic peroxidase 1 (LOC100257440), transcript variant X1, mRNA
GSVIVT00007390001	1.55±0.16	1.14±0.56	2±0.02	Vitis vinifera probable (S)-N-methylcoclaurine 3'-hydroxylase isozyme 2 (LOC100262428), mRNA
GSVIVT00034436001	1.55±0.18	1.53±0.17	2.81±0.13	Vitis vinifera thionin-like protein 2 (LOC100256715), mRNA
GSVIVT00024612001	1.56±0.27	1.17±0.33	3.43±0.32	Vitis vinifera probable 3-beta-hydroxysteroid-Delta(8),Delta(7)-isomerase (LOC100263963), transcript variant X3, mRNA
GSVIVT00032501001	1.56±1.21	1.97±0.9	3.82±0.17	Vitis vinifera BURP domain-containing protein 3-like (LOC100254233), mRNA
GSVIVT00028613001	1.57±0.49	1.53±0.16	3.64±0.3	Vitis vinifera dirigent protein 22 (LOC100260153), mRNA
GSVIVT00015262001	1.58±0.08	2.28±0.05	2.37±0.14	Vitis vinifera phosphoglycerate mutase (LOC100245371), mRNA
GSVIVT00025242001	1.58±0.29	1.14±0.53	3.2±0.26	Vitis vinifera protein ASPARTIC PROTEASE IN GUARD CELL 2 (LOC100245019), mRNA
GSVIVT00007248001	1.59±0.2	1.94±0.25	2.64±0.04	Vitis vinifera brassinosteroid-regulated protein BRU1-like (LOC100252173), mRNA
GSVIVT00031598001	1.59±0.77	2.09±1.18	4.34±0.32	Vitis vinifera cationic peroxidase 2-like (LOC100246878), mRNA
GSVIVT00025946001	1.6±0.09	1.19±0.16	2.53±0.05	Vitis vinifera, whole genome shotgun sequence, contig VV78X141587.4, clone ENTAV 115
GSVIVT00026074001	1.6±0.1	2.57±0.6	2.67±0.21	Vitis vinifera cysteine-rich repeat secretory protein 38-like (LOC100265480), mRNA
GSVIVT00009243001	1.6±0.52	4.28±0.39	3.84±0.27	Vitis vinifera stilbene synthase 4-like (LOC100259991), mRNA
GSVIVT00016358001	1.61±0.05	1.65±0.23	2.7±0.19	Vitis vinifera probable pectinesterase/pectinesterase inhibitor 12 (LOC104880620), mRNA
GSVIVT00019678001	1.61±0.13	2.51±0.24	3.4±0.15	Vitis vinifera polygalacturonase At1g48100 (LOC100263206), mRNA
GSVIVT00037232001	1.61±0.28	1.28±0.28	3.35±0.36	Vitis vinifera luminal-binding protein 5-like (LOC100253826), transcript variant X2, mRNA
GSVIVT00016597001	1.61±0.39	1.95±0.18	3.09±0.16	Vitis vinifera uncharacterized LOC100249262 (LOC100249262), mRNA
GSVIVT00007214001	1.65±0.54	1.47±0.66	2.96±0.57	Vitis vinifera subtilisin-like protease SBT5.3 (LOC100250276), mRNA
GSVIVT00002749001	1.66±0.02	1.54±0.17	2.49±0.14	Vitis vinifera ATP-citrate synthase alpha chain protein 1 (LOC100255189), mRNA
GSVIVT00026830001	1.68±0.29	1.98±0.44	1.63±0.23	Vitis vinifera uncharacterized LOC100260254 (LOC100260254), mRNA
GSVIVT00034760001	1.68±0.5	2.96±0.23	3.91±0.61	Vitis vinifera contig VV78X081345.19, whole genome shotgun sequence
GSVIVT00038055001	1.69±0.23	1.95±0.55	3.61±0.05	Vitis vinifera contig VV78X125055.4, whole genome shotgun sequence
GSVIVT00022870001	1.69±0.24	1.31±0.24	2.65±0.15	Vitis vinifera transcription factor bHLH94 (LOC100261443), mRNA
GSVIVT00033064001	1.72±0.39	1.28±0.93	2.1±1.07	Vitis vinifera extensin-1-like (LOC100263762), mRNA
GSVIVT00034642001	1.72±0.9	3.23±0.34	1.98±0.38	Vitis vinifera chitinase 5-like (LOC100252703), mRNA
GSVIVT00019502001	1.73±0.27	1.42±0.48	2.9±0.55	Vitis vinifera transcription factor HEC2 (LOC100254182), mRNA
GSVIVT00006468001	1.73±0.41	1.25±0.55	2.57±0.07	Vitis vinifera uncharacterized LOC100243267 (LOC100243267), mRNA
GSVIVT00016767001	1.74±1.06	4.96±0.5	3.63±0.72	Vitis vinifera probable sulfate transporter 3.5 (LOC100257654), mRNA
GSVIVT00024091001	1.75±0.44	1.01±0.3	1.7±0.23	PREDICTED: Vitis vinifera putative serine/threonine-protein kinase-like protein CCR3 (LOC100852616), mRNA
GSVIVT00022812001	1.76±0.59	1.8±0.09	1.05±0.14	Vitis vinifera clone SS0AEB21YJ21
GSVIVT00034644001	1.76±0.87	3.18±0.35	2.03±0.43	Vitis vinifera class IV endochitinase (VvChi4B) mRNA, complete cds
GSVIVT00016652001	1.8±0.55	1.39±0.18	3.45±0.12	Vitis vinifera probable pectinesterase 53 (LOC104880639), mRNA
GSVIVT00018778001	1.8±0.65	3.81±0.16	1.21±0.54	Vitis vinifera inactive tetrahydrocannabinolic acid synthase-like (LOC100248870), mRNA
GSVIVT00022780001	1.82±0.42	1.83±0.04	1.2±0.14	Vitis vinifera uncharacterized LOC100256308 (LOC100256308), mRNA
GSVIVT00025336001	1.83±0.36	1.51±0.72	3.53±0.2	Vitis vinifera glucan endo-1,3-beta-glucosidase, basic isoform (LOC100260718), mRNA
GSVIVT00023538001	1.84±0.19	1.12±0.48	2.83±0.23	Vitis vinifera glutathione S-transferase (LOC100252749), mRNA
GSVIVT00028041001	1.85±0.44	3.86±0.11	4.17±0.12	Vitis vinifera ethylene-responsive transcription factor ERF073 (LOC100252208), mRNA
GSVIVT00038281001	1.85±0.52	1.16±0.66	1.77±0.64	Vitis vinifera zinc finger CCCH domain-containing protein 15 (LOC100265124), mRNA
GSVIVT00035187001	1.86±0.27	1.21±0.14	2.46±0.23	Vitis vinifera patatin-like protein 3 (LOC100252820), mRNA
GSVIVT00029641001	1.86±1.18	1.19±0.06	2.54±0.15	Vitis vinifera polygalacturonase QRT3-like (LOC100256410), mRNA
GSVIVT00031315001	1.87±0.06	1.03±0.33	2.98±0.3	Vitis vinifera auxin efflux carrier component 2 (LOC100256460), mRNA
GSVIVT00022221001	1.88±0.73	4.84±0.25	4.13±0.35	Vitis vinifera glucan endo-1,3-beta-glucosidase-like (LOC100265368), mRNA
GSVIVT00034843001	1.89±0.25	1.83±0.25	3.15±0.08	Vitis vinifera probable pectinesterase/pectinesterase inhibitor 51 (LOC100257530), mRNA
GSVIVT00016961001	1.91±0.15	1±0.22	2.37±0.15	Vitis vinifera 36.4 kDa proline-rich protein (LOC100257854), mRNA
GSVIVT00022822001	1.92±0.49	1.95±0.13	1.23±0.13	Vitis vinifera uncharacterized LOC100240807 (LOC100240807), mRNA
GSVIVT00013560001	1.92±0.88	3.82±0.34	3.5±0.63	Vitis vinifera UDP-glycosyltransferase 85A1-like (LOC100267678), mRNA
GSVIVT00031568001	1.93±0.32	1.18±0.37	2.68±0.19	Vitis vinifera 14 kDa proline-rich protein DC2.15-like (LOC100265935), mRNA
GSVIVT00002051001	1.93±0.35	1.26±0.46	3.75±0.11	Vitis vinifera WAT1-related protein At5g07050 (LOC100266045), mRNA
GSVIVT00011650001	1.96±0.43	1.28±0.05	3.85±0.37	Vitis vinifera calnexin homolog (LOC100259611), mRNA
GSVIVT00004743001	1.96±0.52	3.01±0.92	2.85±0.25	Vitis vinifera cysteine-rich receptor-like protein kinase 10 (LOC100246759), mRNA
GSVIVT00016378001	1.98±0.28	1.74±0.11	3.24±0.09	Vitis vinifera sucrose synthase (LOC100249279), transcript variant X3, mRNA
GSVIVT00016611001	1±0.08	1.26±0.21	2.39±0.15	Vitis vinifera 60S ribosomal protein L31 (LOC100267870), mRNA
GSVIVT00027719001	1±0.09	1.07±0.17	1.69±0.13	Vitis vinifera contig VV78X017764.11, whole genome shotgun sequence
GSVIVT00031498001	1±0.16	2.56±0.13	3.29±0.35	Vitis vinifera anthocyanidin 3-O-glucosyltransferase 2-like (LOC100852631), transcript variant X1, mRNA
GSVIVT00010206001	1±0.17	1.68±0.07	1.78±0.03	Vitis vinifera putative receptor-like protein kinase At4g00960 (LOC100854869), mRNA
GSVIVT00032040001	1±0.2	1.49±0.26	2±0.18	Vitis vinifera splicing factor 3B subunit 4 (LOC100244774), mRNA
GSVIVT00026319001	1±1.55	2.61±1.15	4.65±0.57	Vitis vinifera subtilisin-like protease (LOC104881871), transcript variant X2, mRNA
GSVIVT00029592001	2.01±0.23	1.25±0.06	2.96±0.11	Vitis vinifera protein CHROMOSOME TRANSMISSION FIDELITY 7-like (LOC100242830), mRNA
GSVIVT00022824001	2.03±0.63	2.18±0.13	1.52±0.12	Vitis vinifera germin-like protein subfamily 1 member 15 (LOC100252783), mRNA
GSVIVT00024922001	2.04±0.21	1.62±0.44	2.64±0.12	Vitis vinifera GATA transcription factor 18-like (LOC100247862), mRNA
GSVIVT00025685001	2.08±0.31	1.13±0.33	2.63±0.24	Vitis vinifera zinc finger protein CONSTANS-LIKE 4 (LOC100264678), mRNA
GSVIVT00004050001	2.08±0.36	1.38±0.48	2.78±0.39	Vitis vinifera stilbene synthase 4-like (LOC100853526), transcript variant X2, mRNA
GSVIVT00032359001	2.09±0.34	2.9±0.32	4.13±0.15	Vitis vinifera uncharacterized LOC100259505 (LOC100259505), mRNA
GSVIVT00033806001	2.1±0.26	1.5±0.26	2.72±0.48	Vitis vinifera cytokinin oxidase 3 (CKX3) mRNA, complete cds
GSVIVT00026388001	2.1±0.31	4.03±0.42	1.87±0.58	Vitis vinifera pectinesterase 2 (LOC100255703), mRNA
GSVIVT00009623001	2.1±0.42	1.24±0.43	3.1±0.26	Vitis vinifera 14 kDa proline-rich protein DC2.15 (LOC100257513), mRNA
GSVIVT00009931001	2.13±0.44	1.22±0.24	3.04±0.11	Vitis vinifera cytochrome P450 76A2-like (LOC100267172), mRNA
GSVIVT00015738001	2.14±0.07	1.01±0.58	2.31±0.06	Vitis vinifera tetraketide alpha-pyrone reductase 1 (LOC100253987), transcript variant X2, mRNA
GSVIVT00022823001	2.15±0.54	2.32±0.11	1.5±0.11	Vitis vinifera germin-like protein subfamily 1 member 15 (LOC100252783), mRNA
GSVIVT00035959001	2.16±0.29	1.4±0.37	3.52±0.29	Vitis vinifera endoglucanase 24 (LOC100260645), mRNA
GSVIVT00022151001	2.16±0.33	1.62±0.38	2.94±0.04	Vitis vinifera neural Wiskott-Aldrich syndrome protein-like (LOC100251777), mRNA
GSVIVT00013006001	2.18±0.18	1.16±0.54	3.38±0.82	Vitis vinifera cytokinin dehydrogenase 3 (LOC100265401), mRNA
GSVIVT00021747001	2.22±0.75	4.59±0.38	3.51±0.44	Vitis vinifera terpene synthase (LOC100267145), mRNA
GSVIVT00016962001	2.23±0.2	1.28±0.32	2.98±0.09	Vitis vinifera 36.4 kDa proline-rich protein (LOC100257854), mRNA
GSVIVT00007389001	2.23±0.37	1.07±0.53	2.1±0.4	Vitis vinifera probable (S)-N-methylcoclaurine 3'-hydroxylase isozyme 2 (LOC100267583), mRNA
GSVIVT00031593001	2.23±1.17	2.85±1.15	4.68±0.44	Vitis vinifera peroxidase N1-like (LOC100262247), mRNA
GSVIVT00021758001	2.24±0.62	4.73±0.36	3.45±0.45	Vitis vinifera terpene synthase (LOC100267145), mRNA
GSVIVT00021769001	2.24±0.76	4.75±0.39	3.56±0.42	Vitis vinifera valencene synthase-like (LOC100267137), mRNA
GSVIVT00034841001	2.29±0.36	1.24±1.03	3.69±0.41	Vitis vinifera probable pectinesterase/pectinesterase inhibitor 51 (LOC100254006), mRNA
GSVIVT00021738001	2.3±0.4	1.02±0.52	3.03±0.07	Vitis vinifera valencene synthase-like (GERA), mRNA
GSVIVT00024565001	2.35±0.83	5.14±0.31	2.01±0.94	Vitis vinifera alpha carbonic anhydrase 7 (LOC100243331), mRNA
GSVIVT00022827001	2.38±0.71	2.77±0.11	2.13±0.19	Vitis vinifera germin-like protein subfamily 1 member 15 (LOC100252783), mRNA
GSVIVT00012835001	2.55±0.02	1.17±1.57	3.19±0.21	Vitis vinifera contig VV78X141012.31, whole genome shotgun sequence
GSVIVT00014320001	2.58±0.66	1.14±0.65	2.45±0.28	Vitis vinifera basic blue protein-like (LOC100248861), mRNA
GSVIVT00000851001	2.59±0.37	2.65±0.2	3.47±0.15	Vitis vinifera expansin-like (LOC100261426), mRNA
GSVIVT00008901001	2.6±0.23	1.47±0.4	3.78±0.22	Vitis vinifera bifunctional 3-dehydroquinate dehydratase/shikimate dehydrogenase, chloroplastic-like (LOC100243536), mRNA
GSVIVT00000428001	2.6±0.51	2.62±0.19	4.8±0.36	Vitis vinifera GMP synthase [glutamine-hydrolyzing] (LOC100246139), mRNA
GSVIVT00018779001	2.61±0.91	4.18±0.18	2.1±1.12	Vitis vinifera inactive tetrahydrocannabinolic acid synthase-like (LOC100243731), mRNA
GSVIVT00009625001	2.62±0.24	1.01±1.06	1.22±0.83	Vitis vinifera 14 kDa proline-rich protein DC2.15 (LOC100252384), mRNA
GSVIVT00000646001	2.68±0.13	1.5±0.82	3.41±0.14	Vitis vinifera flavonoid 3',5'-hydroxylase 2 (LOC100247021), mRNA
GSVIVT00025889001	2.68±0.48	2.9±0.1	3.83±0.1	Vitis vinifera 5'-adenylylsulfate reductase 3, chloroplastic (LOC100233045), transcript variant X1, mRNA
GSVIVT00021238001	2.72±0.35	4.28±0.31	5.05±0.18	Vitis vinifera BTB/POZ domain-containing protein At3g19850 (LOC100259859), mRNA
GSVIVT00026920001	2.72±0.58	3.23±0.6	4.41±0.54	Vitis vinifera probable polygalacturonase (LOC100852885), mRNA
GSVIVT00017548001	2.74±0.09	1.25±0.42	3.17±0.53	Vitis vinifera DNA polymerase epsilon subunit 2 (LOC100257823), mRNA
GSVIVT00011446001	2.75±0.21	1.09±0.73	3.22±0.04	Vitis vinifera transcription factor bHLH94-like (LOC100260285), mRNA
GSVIVT00036942001	2.76±0.34	2.91±0.21	3.88±0.2	Vitis vinifera expansin-A1-like (LOC100260158), mRNA
GSVIVT00020714001	2.82±0.16	1.07±0.94	2.74±0.41	Vitis vinifera polygalacturonase (LOC100233039), mRNA
GSVIVT00024739001	2.83±0.21	6.37±0.53	5.76±0.15	Vitis vinifera dirigent protein 7 (LOC100263839), mRNA
GSVIVT00036017001	2±0.46	2.35±0.37	3.65±0.38	Vitis vinifera auxin-induced protein X10A-like (LOC100255446), mRNA
GSVIVT00033384001	3.03±0.28	1.16±0.98	4.28±0.12	Vitis vinifera probable L-type lectin-domain containing receptor kinase S.7 (LOC100241177), mRNA
GSVIVT00023266001	3.03±0.4	1.84±0.25	4.76±0.25	Vitis vinifera serine carboxypeptidase-like 45 (LOC100260104), mRNA
GSVIVT00005719001	3.11±0.62	1.17±0.91	3.88±0.57	Vitis vinifera ankyrin-1-like (LOC104879446), mRNA
GSVIVT00002737001	3.21±0.3	3.27±0.23	3.69±0.14	Vitis vinifera polygalacturonase At1g48100 (LOC100241353), mRNA
GSVIVT00015787001	3.27±0.35	2.65±0.73	3.88±0.14	Vitis vinifera NAC domain-containing protein 86 (LOC100255731), mRNA
GSVIVT00009626001	3.5±0.18	1.18±1.52	1.71±0.94	Vitis vinifera 14 kDa proline-rich protein DC2.15 (LOC100247265), mRNA
GSVIVT00009622001	3.54±0.99	2.05±0.6	5.78±0.41	Vitis vinifera 36.4 kDa proline-rich protein-like (LOC100262648), mRNA
GSVIVT00031090001	3.61±0.17	1.57±1.02	4.36±0.11	Vitis vinifera uncharacterized LOC100267445 (LOC100267445), mRNA
GSVIVT00015118001	3.69±0.48	2.3±0.61	5.11±0.2	Vitis vinifera aspartic proteinase nepenthesin-1 (LOC100252287), mRNA
GSVIVT00017700001	3±0.58	3.98±0.16	4.52±0.12	Vitis vinifera transcription factor bHLH93-like (LOC100264526), mRNA
GSVIVT00016986001	4.29±0.17	2.02±1.33	2.11±0.93	Vitis vinifera beta-amyrin 28-oxidase-like (LOC100265713), mRNA
GSVIVT00007506001	4.79±1.09	1.96±1.01	6.31±0.4	Vitis vinifera CDT1-like protein a, chloroplastic (LOC100263560), mRNA
II. 106 Down-regulated genes
GSVIVT00027140001	-1.21±0.14	-1.24±0.21	-1.05±0.48	Vitis vinifera G-type lectin S-receptor-like serine/threonine-protein kinase At5g24080 (LOC100254081), mRNA
GSVIVT00035601001	-1.04±0.5	-1.08±0.89	-1.07±0.51	Vitis vinifera subsp. caucasica chloroplast DNA, complete genome, cultivar: Meskhuri Mtsvane
GSVIVT00018371001	-1.23±0.06	-1.32±0.25	-1.15±0.09	Vitis vinifera uncharacterized LOC104881129 (LOC104881129), mRNA
GSVIVT00011789001	-1.6±0.24	-1.01±0.34	-1.28±0.3	Vitis vinifera contig VV78X218269.14, whole genome shotgun sequence
GSVIVT00001888001	-1.16±0.54	-1.83±0.28	-1.37±0.26	Vitis vinifera GATA transcription factor 24-like (LOC100243813), transcript variant X7, mRNA
GSVIVT00031208001	-1.01±0.16	-1.18±0.2	-1.38±0.17	Vitis vinifera cytochrome P450 86B1-like (LOC100260584), transcript variant X1, mRNA
GSVIVT00002780001	-1.02±0.34	-1.11±0.52	-1.38±0.24	Vitis vinifera, whole genome shotgun sequence, contig VV78X043688.8, clone ENTAV 115
GSVIVT00035025001	-1.6±0.56	-1.22±0.6	-1.38±0.5	Vitis vinifera LRR receptor-like serine/threonine-protein kinase GSO2 (LOC100855162), mRNA
GSVIVT00018825001	-1.47±0.32	-1.05±0.22	-1.39±0.39	Vitis vinifera G-type lectin S-receptor-like serine/threonine-protein kinase SD2-5 (LOC100259197), mRNA
GSVIVT00010573001	-1.53±0.36	-1.5±0.84	-1.42±0.45	Vitis vinifera, whole genome shotgun sequence, contig VV78X191708.8, clone ENTAV 115
GSVIVT00016223001	-1±0.24	-1.36±0.51	-1.43±0.29	Vitis vinifera uncharacterized LOC100265641 (LOC100265641), transcript variant X6, mRNA
GSVIVT00010268001	-1.4±0.12	-1.73±0.12	-1.43±0.5	Vitis vinifera stem-specific protein TSJT1-like (LOC100853236), mRNA
GSVIVT00020214001	-1.93±0.41	-1.7±0.27	-1.46±0.16	Vitis vinifera WAT1-related protein At5g07050 (LOC100242569), mRNA
GSVIVT00036328001	-1.47±0.35	-1.49±0.39	-1.63±0.14	Vitis vinifera uncharacterized LOC100248701 (LOC100248701), ncRNA
GSVIVT00018799001	-1.49±0.76	-1.35±0.45	-1.63±0.24	Vitis vinifera epidermis-specific secreted glycoprotein EP1-like (LOC104880854), mRNA
GSVIVT00009628001	-1.16±0.01	-1.08±0.1	-1.64±0.06	Vitis vinifera protein NRT1/ PTR FAMILY 6.3 (LOC100259122), mRNA
GSVIVT00003375001	-1.56±0.79	-2.44±0.62	-1.64±0.83	Vitis vinifera ABC transporter B family member 9-like (LOC100243576), transcript variant X2, mRNA
GSVIVT00036868001	-1.05±0.35	-1.09±0.85	-1.65±0.23	Vitis vinifera contig VV78X036748.7, whole genome shotgun sequence
GSVIVT00003015001	-1.45±0.24	-1.26±0.7	-1.65±0.28	Vitis vinifera contig VV78X128862.3, whole genome shotgun sequence
GSVIVT00003505001	-1.07±0.05	-2.1±0.09	-1.66±0.71	Vitis vinifera serine/threonine-protein phosphatase 6 regulatory ankyrin repeat subunit B-like (LOC100250447), mRNA
GSVIVT00030360001	-1.31±0.06	-1.57±0.15	-1.67±0.18	Vitis vinifera transcription factor MYB24 (LOC100259502), mRNA
GSVIVT00011927001	-1.1±0.37	-1.03±0.83	-1.68±0.21	Vitis vinifera subsp. caucasica chloroplast DNA, complete genome, cultivar: Meskhuri Mtsvane
GSVIVT00008427001	-1.23±0.31	-1.33±0.49	-1.72±0.51	Vitis vinifera serine/threonine-protein kinase MHK (LOC100241542), mRNA
GSVIVT00015331001	-1.18±0.08	-1.66±0.22	-1.77±0.18	Vitis vinifera uncharacterized LOC100257501 (LOC100257501), mRNA
GSVIVT00030434001	-1.15±0.37	-1.26±0.58	-1.77±0.25	Vitis vinifera MATE efflux family protein 5 (LOC100266292), mRNA
GSVIVT00029885001	-1.06±0.2	-1.97±0.25	-1.79±0.12	Vitis vinifera 21 kDa protein-like (LOC100258792), mRNA
GSVIVT00016090001	-1.11±0.08	-1.55±0.26	-1.8±0.13	Vitis vinifera serine/threonine-protein kinase ATM (LOC100250198), transcript variant X2, mRNA
GSVIVT00014109001	-1.27±0.7	-1.2±0.45	-1.84±0.31	Vitis vinifera contig VV78X230176.4, whole genome shotgun sequence
GSVIVT00020998001	-1.09±0.08	-1.53±0.22	-1.86±0.09	Vitis vinifera NAC domain-containing protein 100 (LOC100250998), mRNA
GSVIVT00017793001	-1.05±0.15	-2.54±0.08	-1.88±0.33	Vitis vinifera alpha-dioxygenase 2 (LOC100260995), mRNA
GSVIVT00016747001	-1.02±0.48	-1.69±0.33	-1.9±0.2	Vitis vinifera rd22-b protein (RD22-B), mRNA
GSVIVT00027702001	-1.01±0.45	-2.33±0.36	-1.93±0.2	Vitis vinifera (-)-germacrene D synthase-like (LOC100267551), mRNA
GSVIVT00020548001	-1.08±0.27	-2.18±0.31	-1.95±0.22	Vitis vinifera sister chromatid cohesion 1 protein 2 (LOC100257596), transcript variant X1, mRNA
GSVIVT00030398001	-1.43±0.75	-1.99±1.03	-1.95±0.98	Vitis vinifera uncharacterized LOC100250861 (LOC100250861), transcript variant X2, mRNA
GSVIVT00031961001	-1.88±0.91	-2.33±0.76	-2.03±0.6	Vitis vinifera reticuline oxidase-like (LOC100267089), mRNA
GSVIVT00012733001	-1.29±0.56	-1.84±0.6	-2.05±0.43	Vitis vinifera pleiotropic drug resistance protein 2-like (LOC100245341), mRNA
GSVIVT00025856001	-1.05±0.28	-1.35±0.83	-2.07±0.75	Vitis vinifera acanthoscurrin-2-like (LOC100267070), mRNA
GSVIVT00014409001	-1.75±0.28	-1.23±0.34	-2.14±0.07	Vitis vinifera uncharacterized LOC100250598 (LOC100250598), mRNA
GSVIVT00027099001	-1.02±0.15	-1.11±0.28	-2.16±0.14	Vitis vinifera contig VV78X073323.4, whole genome shotgun sequence
GSVIVT00022293001	-1.07±0.02	-1.84±0.52	-2.17±0.24	Vitis vinifera flavonoid 3',5'-hydroxylase 2 (LOC100251607), mRNA
GSVIVT00020931001	-1.07±0.12	-1.54±0.14	-2.22±0.18	Vitis vinifera uncharacterized LOC100242238 (LOC100242238), mRNA
GSVIVT00025630001	-1.23±0.05	-1.89±0.26	-2.24±0.07	Vitis vinifera zeatin O-glucosyltransferase-like (LOC100262460), mRNA
GSVIVT00018122001	-1.25±0.33	-1.42±0.38	-2.27±0.14	Vitis vinifera uncharacterized membrane protein YMR155W-like (LOC100246181), mRNA
GSVIVT00036221001	-1.4±0.22	-3.1±0.22	-2.29±0.15	Vitis vinifera uncharacterized LOC100252108 (LOC100252108), mRNA
GSVIVT00013080001	-1.09±0.07	-1.17±0.24	-2.29±0.19	Vitis vinifera stem-specific protein TSJT1-like (LOC100252186), mRNA
GSVIVT00013821001	-1.7±0.25	-2.25±0.38	-2.29±0.24	Vitis vinifera cationic amino acid transporter 6, chloroplastic (LOC100242904), mRNA
GSVIVT00010787001	-1.16±0.23	-1.3±0.72	-2.3±0.26	Vitis vinifera E3 ubiquitin-protein ligase SINAT5 (LOC100252009), mRNA
GSVIVT00015499001	-1.39±0.03	-1.41±0.05	-2.33±0.08	Vitis vinifera calcium-dependent protein kinase 29 (LOC100260943), mRNA
GSVIVT00001419001	-1.12±0.12	-1.45±0.23	-2.33±0.18	Vitis vinifera uncharacterized LOC100265438 (LOC100265438), transcript variant X1, mRNA
GSVIVT00037197001	-1.15±0.03	-1.33±0.11	-2.41±0.19	Vitis vinifera homeobox-leucine zipper protein ATHB-12 (LOC100252202), mRNA
GSVIVT00016899001	-1.35±0.09	-2.55±0.31	-2.41±0.2	Vitis vinifera peroxidase 25 (LOC100262758), mRNA
GSVIVT00027654001	-1.66±0.02	-1.49±0.33	-2.45±0.29	Vitis vinifera E3 ubiquitin-protein ligase RMA1H1-like (LOC100255559), mRNA
GSVIVT00007225001	-1.33±0.18	-1.64±0.57	-2.46±0.31	Vitis vinifera protein SRG1 (LOC100258917), mRNA
GSVIVT00011587001	-1.12±0.13	-1.33±0.18	-2.47±0.29	Vitis vinifera basic endochitinase (LOC100266184), mRNA
GSVIVT00019908001	-1.16±0.06	-1.27±0.08	-2.55±0.03	Vitis vinifera basic 7S globulin (LOC100259548), mRNA
GSVIVT00001817001	-1.31±0.03	-1.16±0.2	-2.56±0.19	Vitis vinifera, whole genome shotgun sequence, contig VV78X110016.12, clone ENTAV 115
GSVIVT00014863001	-1.36±0.1	-1.16±0.18	-2.57±0.13	Vitis vinifera ethylene-responsive transcription factor ERF010-like (LOC100245542), mRNA
GSVIVT00027433001	-1.41±0.16	-1.25±0.5	-2.58±0.09	Vitis vinifera thioredoxin-like protein CXXS1 (LOC100248576), mRNA
GSVIVT00024538001	-1±0.16	-1.36±0.23	-2.58±0.25	Vitis vinifera uncharacterized LOC100253658 (LOC100253658), mRNA
GSVIVT00010323001	-1.05±0.06	-1.33±0.1	-2.62±0.06	Vitis vinifera probable leucine-rich repeat receptor-like protein kinase At5g63930 (LOC100244756), mRNA
GSVIVT00027106001	-1.86±0.06	-1.01±0.23	-2.62±0.09	Vitis vinifera probable carboxylesterase 15-like (LOC100266829), mRNA
GSVIVT00025257001	-1.36±0.65	-1.51±0.79	-2.63±0.78	Vitis vinifera contig VV79X003991.5, whole genome shotgun sequence
GSVIVT00036276001	-1.07±0.31	-1.51±0.59	-2.66±0.19	Vitis vinifera EC protein homolog 1 (LOC100853931), mRNA
GSVIVT00001429001	-1±0.12	-1.58±0.27	-2.73±0.29	Vitis vinifera uncharacterized LOC100267160 (LOC100267160), mRNA
GSVIVT00023094001	-2.07±0.3	-1.86±0.34	-2.73±0.66	Vitis vinifera pathogenesis-related protein 1C-like (LOC100258474), mRNA
GSVIVT00036222001	-1.14±0.16	-1.07±0.16	-2.8±0.13	Vitis vinifera chitinase class I mRNA, complete cds
GSVIVT00017991001	-1.13±0.19	-2.27±0.29	-2.82±0.32	Vitis vinifera bidirectional sugar transporter SWEET14 (LOC100267921), mRNA
GSVIVT00007215001	-1.95±0.25	-1.6±0.28	-2.83±0.48	Vitis vinifera uncharacterized LOC104880497 (LOC104880497), mRNA
GSVIVT00037932001	-1.37±0.11	-2.11±0.26	-2.92±0.1	Vitis vinifera B3 domain-containing transcription factor FUS3 (LOC100244687), mRNA
GSVIVT00022508001	-1.32±0.18	-2.01±0.38	-2.93±0.44	Vitis vinifera hydrophobic protein LTI6A (LOC100259666), transcript variant X1, mRNA
GSVIVT00034378001	-1.36±0.06	-1.2±0.24	-2.95±0.12	Vitis vinifera dynein light chain LC6, flagellar outer arm (LOC100263495), mRNA
GSVIVT00015734001	-1.55±0.09	-2.38±0.13	-2.97±0.12	Vitis vinifera putative glucan endo-1,3-beta-glucosidase GVI (LOC100260920), mRNA
GSVIVT00036931001	-1.55±0.04	-1.3±0.19	-2.98±0.04	Vitis vinifera cultivar Cabernet Sauvignon NAC transcription factor 29 mRNA, complete cds
GSVIVT00031526001	-1.37±0.2	-1.53±0.36	-3.04±0.05	Vitis vinifera NAC domain-containing protein 18 (LOC100243491), mRNA
GSVIVT00023516001	-1.57±0.18	-1.78±0.14	-3.04±0.13	Vitis vinifera uncharacterized LOC100242814 (LOC100242814), mRNA
GSVIVT00014418001	-1.14±0.13	-1.36±0.41	-3.1±0.08	Vitis vinifera uncharacterized LOC104882577 (LOC104882577), mRNA
GSVIVT00029063001	-1.14±0.09	-1.25±0.15	-3.13±0.07	Vitis vinifera probable E3 ubiquitin-protein ligase XERICO (LOC100244155), transcript variant X2, mRNA
GSVIVT00024986001	-1.12±0.09	-1.7±0.13	-3.18±0.28	Vitis vinifera homeobox-leucine zipper protein ATHB-40 (LOC100253069), mRNA
GSVIVT00024074001	-1.43±0.09	-1.63±0.07	-3.18±0.33	Vitis vinifera asparagine synthetase [glutamine-hydrolyzing]-like (LOC100241610), mRNA
GSVIVT00013069001	-1.84±1	-3.61±0.5	-3.2±0.87	Vitis vinifera, whole genome shotgun sequence, contig VV78X180424.8, clone ENTAV 115
GSVIVT00016537001	-1.3±0.09	-1.34±0.19	-3.21±0.36	Vitis vinifera heat stress transcription factor A-7a-like (LOC100250927), mRNA
GSVIVT00002722001	-1.03±0.13	-1.89±0.21	-3.22±0.56	Vitis vinifera probable nucleoredoxin 1 (LOC100244715), transcript variant X1, mRNA
GSVIVT00017935001	-1.06±0.08	-1.28±0.22	-3.23±0.32	Vitis vinifera SNF1-related protein kinase regulatory subunit gamma-1 (LOC100259395), mRNA
GSVIVT00012483001	-1.39±0.05	-1.25±0.27	-3.26±0.34	Vitis vinifera uncharacterized LOC100250319 (LOC100250319), mRNA
GSVIVT00023467001	-1.32±0.06	-1.59±0.09	-3.27±0.21	Vitis vinifera protein REVEILLE 1 (LOC100263252), mRNA
GSVIVT00029253001	-1.46±0.04	-1.06±0.28	-3.27±0.24	Vitis vinifera nematode resistance protein-like HSPRO2 (LOC100255226), mRNA
GSVIVT00004618001	-1.81±0.96	-3.98±0.64	-3.28±0.97	Vitis vinifera, whole genome shotgun sequence, contig VV78X180424.8, clone ENTAV 115
GSVIVT00012950001	-1.44±0.06	-1.31±0.27	-3.31±0.3	Vitis vinifera uncharacterized LOC100250319 (LOC100250319), mRNA
GSVIVT00034289001	-1.35±0.04	-1.43±0.41	-3.4±0.35	Vitis vinifera uncharacterized LOC100249745 (LOC100249745), mRNA
GSVIVT00001816001	-1.32±0.12	-1.12±0.11	-3.41±0.25	Vitis vinifera, whole genome shotgun sequence, contig VV78X110016.12, clone ENTAV 115
GSVIVT00020652001	-1.07±0.17	-2.07±0.37	-3.44±0.26	Vitis vinifera fatty-acid-binding protein 1 (LOC100243977), mRNA
GSVIVT00036090001	-1.95±0.12	-2.28±0.24	-3.45±0.19	Vitis vinifera chaperone protein dnaJ 11, chloroplastic (LOC100241895), mRNA
GSVIVT00025978001	-1.4±0.02	-1.1±0.15	-3.6±0.2	Vitis vinifera uncharacterized LOC100243092 (LOC100243092), mRNA
GSVIVT00000346001	-1.36±0.09	-1.49±0.3	-3.61±0.38	Vitis vinifera uncharacterized LOC100261053 (LOC100261053), mRNA
GSVIVT00021718001	-1.65±0.19	-1.02±0.64	-3.62±0.32	Vitis vinifera embryonic protein DC-8-like (LOC100263055), transcript variant X1, mRNA
GSVIVT00017972001	-1.12±0.07	-1.55±0.37	-3.63±0.16	Vitis vinifera 11-beta-hydroxysteroid dehydrogenase 1B-like (LOC100260981), mRNA
GSVIVT00021625001	-1.17±0.12	-1.11±0.15	-3.65±0.35	Vitis vinifera protein ABSCISIC ACID-INSENSITIVE 5 (LOC100247734), mRNA
GSVIVT00027010001	-1.04±0.09	-1.99±0.25	-3.76±0.31	Vitis vinifera uncharacterized LOC100256908 (LOC100256908), transcript variant X2, mRNA
GSVIVT00023117001	-1.25±0.12	-1.72±0.13	-3.77±0.25	Vitis vinifera low temperature-induced protein lt101.2 (LOC100261866), mRNA
GSVIVT00017964001	-1.02±0.23	-1.63±0.38	-3.9±0.51	Vitis vinifera uncharacterized LOC100854062 (LOC100854062), mRNA
GSVIVT00003864001	-2.13±0.25	-1.03±0.33	-4.02±0.88	Vitis vinifera heavy metal-associated isoprenylated plant protein 26 (LOC100256423), mRNA
GSVIVT00027434001	-1.72±0.32	-1.86±0.24	-4.03±0.27	Vitis vinifera psbQ-like protein 2, chloroplastic (LOC100253736), mRNA
GSVIVT00013373001	-1.35±0.51	-1.22±0.05	-4.08±0.6	Vitis vinifera contig VV78X256773.7, whole genome shotgun sequence
GSVIVT00016399001	-1.78±0.31	-2.06±0.21	-4.19±0.22	Vitis vinifera ethylene-responsive transcription factor ERF016 (LOC100245800), mRNA
GSVIVT00029315001	-2±0.14	-2.31±0.36	-4.39±0.35	Vitis vinifera protein EMB-1-like (LOC100265515), mRNA
GSVIVT00026960001	-3.73±1.19	-5.34±0.8	-5.4±1.22	Vitis vinifera acidic endochitinase (LOC100261940), mRNA
