# Supplementary material for: Hydrogen cyanamide breaks grapevine bud dormancy in the summer through transient activation of gene expression and accumulation of reactive oxygen and nitrogen species
Source: BMC Plant Biol. 2016 Sep 15;16:202. doi: 10.1186/s12870-016-0889-y (PMC5024461; doi:10.1186/s12870-016-0889-y)
Supplement: Additional file 3: — Gene expression levels in ROS-related GO categories. The expression levels of significantly up-/down-regulated genes in the categories of ROS-generating, ROS-scavenging, ROS-specific transcription factors and NO-scavenging in grapevine buds treated with P, HC and PHC for 24 h, as revealed by ErmineJ analysis. (XLSX 20 kb) [file 12870_2016_889_MOESM3_ESM.xlsx]

## Sheet: Sheet1
Additional file 3. Gene expression levels in ROS-related GO categories. The expression levels of significantly up-/down-regulated genes in the categories of ROS-generating,
ROS-scavenging, ROS-specific trascription factor and NO-scavenging in grapevine buds treated with P, HC and PHC for 24 h, as revealed by ErmineJ analysis.
	Gene symbol	Gene Locus ID	Expression level Normalized (Log2)			Gene description	GO terms	References
			P	HC	PHC
I	Respiratory burst oxidase homolog protein (VvRBOH)						GO:0043167 ion binding	[10, 37]
1	LOC100266386	GSVIVT00016386001	0.30±0.30	1.11±0.18	-1.22±0.19	Vitis vinifera respiratory burst oxidase homolog protein E (VvRBOHE)
2	LOC100262101	GSVIVT00002525001	-0.64±0.06	-1.53±0.29	-1.96±0.16	Vitis vinifera respiratory burst oxidase homolog protein A (VvRBOHA)
II	Peroxidase (VvPOD)					Peroxidase (VvPOD)	GO:0004601 peroxidase activity	[10]
1	LOX100854291	GSVIVT00031593001	2.23±1.17	2.85±1.15	4.68±0.44	Vitis vinifera peroxidase N1-like
2	LOC100245326	GSVIVT00031590001	0.34±0.17	1.06±1.44	2.81±0.60	Vitis vinifera peroxidase N1
3	LOC100262265	GSVIVT00031599001	0.88±0.27	0.84±0.73	2.94±0.22	Vitis vinifera peroxidase N1
4	LOC100261865	GSVIVT00033150001	1.37±0.14	1.07±0.20	2.88±0.25	Vitis vinifera peroxidase 29
5	LOC100245432	GSVIVT00036874001	1.18±0.06	0.85±0.08	2.28±0.24	Vitis vinifera peroxidase 72
6	LOC100261249	GSVIVT00020806001	1.33±0.23	-0.1±0.35	2.22±0.33	Vitis vinifera peroxidase 31-like
7	LOC100267732	GSVIVT00011734001	2.45±0.60	-1.4±0.59	2.04±0.55	Vitis vinifera peroxidase 64
8	LOC100257139	GSVIVT00008529001	-0.51±0.86	0.15±1.00	2.09±0.31	Vitis vinifera peroxidase N1-like
9	LOC100245433	GSVIVT00019639001	1.11±0.29	1.11±0.35	2.03±0.28	Vitis vinifera peroxidase 73
10	LOC100254001	GSVIVT00013661001	-0.25±0.20	-0.37±0.37	2±0.31	Vitis vinifera peroxidase 66
11	LOC100262115	GSVIVT00002117001	0.33±0.53	2.89±0.33	1.74±0.28	Vitis vinifera peroxidase 7
12	LOC100233013	GSVIVT00024455001	0.86±0.17	1.8±0.22	1.66±0.17	Vitis vinifera peroxidase 7
13	LOC100854291	GSVIVT00037159001	2.83±0.59	0.43±0.65	-0.45±0.15	Vitis vinifera peroxidase 5
14	LOC100260726	GSVIVT00031570001	0.44±1.02	-0.72±1.28	0.89±0.98	Vitis vinifera peroxidase 43
15	LOC100250514	GSVIVT00015486001	1.02±0.27	-1.53±0.14	-0.77±0.27	Vitis vinifera peroxidase 64
16	LOC100266458	GSVIVT00023967001	0.5±0.07	1.1±0.25	0.36±0.22	Vitis vinifera Peroxidase 4
17	LOC100262758	GSVIVT00016899001	-1.35±0.09	-2.55±0.31	-2.41±0.20	Vitis vinifera peroxidase 25
18	LOC100264023	GSVIVT00036533001	-0.99±0.11	-1.64±0.45	-1.99±0.09	Vitis vinifera peroxidase 10
19	LOC100241814	GSVIVT00010753001	-0.09±0.10	-1.07±0.18	-1.87±0.16	Vitis vinifera peroxidase 42-like
20	LOC100260995	GSVIVT00021203001	-0.72±0.51	-1.04±0.22	-1.81±0.16	Vitis vinifera peroxidase 11
21	LOC100854817	GSVIVT00031723001	-0.79±0.05	-0.74±0.25	-1.71±0.13	Vitis vinifera peroxidase 12
22	LOC100257059	GSVIVT00029403001	0.09±0.28	-1.33±0.33	-1.63±0.30	Vitis vinifera peroxidase 4
23	LOC100242338	GSVIVT00004405001	-0.09±0.04	-0.54±0.24	-1.01±0.14	Vitis vinifera peroxidase 17
24	LOC100261264	GSVIVT00003644001	0.22±0.19	-1.88±0.20	0.07±0.13	Vitis vinifera peroxidase 47
25	LOC100249751	GSVIVT00037866001	0.45±0.18	-1.45±0.22	-0.73±0.11	Vitis vinifera peroxidase 55-like
26	LOC100245996	GSVIVT00022535001	-0.78±0.42	-1.07±0.54	-0.98±0.14	Vitis vinifera peroxidase 5-like
27	LOC100246878	GSVIVT00031598001	1.59±0.77	2.09±1.18	4.34±0.32	Vitis vinifera cationic peroxidase 2-like
28	LOC100257440	GSVIVT00015159001	1.53±0.42	2.2±0.19	2.85±0.50	Vitis vinifera cationic peroxidase 1
29	LOC100246878	GSVIVT00031591001	0.25±0.61	0.82±0.97	2.08±0.07	Vitis vinifera cationic peroxidase 2-like
30	LOC100246743	GSVIVT00023969001	-0.51±0.03	0.17±0.04	-1.69±0.12	Vitis vinifera cationic peroxidase 1-like
31	LOC100258515	GSVIVT00037461001	-0.3±0.23	-1.41±0.39	-1.49±0.28	Vitis vinifera cationic peroxidase 1
32	LOC100232945	GSVIVT00015160001	-0.11±0.35	-1.94±0.24	-0.87±0.39	Vitis vinifera cationic peroxidase 1
33	LOC100854151	GSVIVT00023970001	0.18±0.33	-1.91±0.07	-1.05±0.40	Vitis vinifera cationic peroxidase 1-like
34	LOC100253452	GSVIVT00037460001	0.81±0.25	-1.31±0.76	-0.38±0.33	Vitis vinifera cationic peroxidase 1-like
35	LOC100259700	GSVIVT00035150001	0	2.71±0.83	0	Vitis vinifera lignin-forming anionic peroxidase-like
III	Alpha-dioxygenase (VvDOX)					Alpha-dioxygenase (VvDOX)	GO:0016209 antioxidant activity
1	LOC100254380	GSVIVT00020782001	1.83±1.17	2.82±0.55	0.23±0.17	Vitis vinifera alpha-dioxygenase 1
IV	Glutathione peroxidase (VvGPX)					Glutathione peroxidase (VvGPX)		[37]
1	LOC100245705	GSVIVT00001920001	0.34±0.39	0.28±0.45	1.1±0.54	Vitis vinifera probable glutathione peroxidase 2
2	LOC100254672	GSVIVT00000410001	-0.06±0.06	-1.05±0.15	-1.1±0.13	Vitis vinifera probable glutathione peroxidase 8
V	Catalase isozyme 1-like (VvCAT)					Catalase isozyme 1-like (VvCAT)		[4, 41]
1	LOC100853165	GSVIVT00004081001	-0.53±0.20	-1.57±0.10	-1.59±0.22	Vitis vinifera catalase isozyme 1-like
2	LOC100853165	GSVIVT00004080001	-0.35±0.17	-1.52±0.02	-1.57±0.15	Vitis vinifera catalase isozyme 1-like
VI	Cytosolic ascorbate peroxidase (VvAPX)					Cytosolic ascorbate peroxidase (VvAPX)		[43, 42]
1	LOC104879121	GSVIVT00036747001	-0.47±0.24	-1.05±0.08	-1.75±0.04	Vitis vinifera probable L-ascorbate peroxidase 3
2	-	GSVIVT00023072001	-0.21±0.05	0.04±0.09	-1.1±0.21	Vitis vinifera cytosolic ascorbate peroxidase (APX)
VII	Superoxide dismutase [Fe], chloroplastic (VvFSD)					Superoxide dismutase [Fe], chloroplastic (VvFSD)		[71]
1	LOC100263457	GSVIVT00007083001	0.4±0.17	0.17±0.10	1.82±0.11	Vitis vinifera superoxide dismutase [Fe] 3, chloroplastic
2	LOC100258067	GSVIVT00014163001	0.5±0.13	0.33±0.22	-1.6±0.17	Vitis vinifera superoxide dismutase [Fe], chloroplastic
VIII	Alternative oxidase, mitochondrial (VvAOX)					Alternative oxidase 2, mitochondrial (VvAOX)		[6]
1	LOC100247765	GSVIVT00003173001	0.44±0.08	2.43±0.05	1.07±0.17	Vitis vinifera alternative oxidase 2, mitochondrial (VvAOX)
IX	Heat stress transcription factor (VvHSF)					Heat stress transcription factor (VvHSF)	GO:0003700 transcription factor	[37]
1	LOC100259171	GSVIVT00014836001	0.66±0.04	0.34±0.21	1.69±0.20	Vitis vinifera heat stress transcription factor B-4-like
2	LOC100249553	GSVIVT00017248001	0.89±0.27	-0.15±0.40	1.5±0.49	Vitis vinifera heat stress transcription factor B-4b
3	LOC100260694	GSVIVT00025614001	0.37±0.08	2.19±0.05	1.13±0.17	Vitis vinifera heat stress transcription factor B-3
4	LOC100245950	GSVIVT00021673001	-0.35±0.09	1.72±0.15	0.08±0.13	Vitis vinifera heat stress transcription factor A-2e
5	LOC100250927	GSVIVT00016537001	-1.3±0.09	-1.34±0.19	-3.21±0.36	Vitis vinifera heat stress transcription factor A-7a-like
6	LOC100264870	GSVIVT00020055001	-0.66±0.08	-1.2±0.13	-2.56±0.23	Vitis vinifera heat stress transcription factor A-6b
7	LOC100250904	GSVIVT00016746001	-0.87±0.05	-0.77±0.10	-2.48±0.24	Vitis vinifera heat stress transcription factor C-1
8	LOC100250580	GSVIVT00018812001	-0.4±0.04	-0.26±0.13	-1.56±0.16	Vitis vinifera heat stress transcription factor A-4b
9	LOC100256486	GSVIVT00001119001	-0.5±0.27	0.14±0.13	-1.17±0.25	Vitis vinifera heat stress transcription factor B-2b
10	LOC100243443	GSVIVT00007367001	-0.52±0.06	-0.49±0.15	-1.02±0.16	Vitis vinifera heat stress transcription factor B-2a
X	Ethylene response element binding factor (VvERF)					Ethylene response element binding factor (VvERF)		[10, 37]
1	LOC100244290	GSVIVT00020219001	-0.21±0.15	6.17±0.69	5.31±0.16	Vitis vinifera ethylene-responsive transcription factor ERF098-like
2	LOC100252208	GSVIVT00028041001	1.85±0.44	3.86±0.11	4.17±0.12	Vitis vinifera ethylene-responsive transcription factor ERF073
3	LOC104877303	GSVIVT00002192001	0.01±0.73	5.31±0.47	4.05±0.34	Vitis vinifera ethylene-responsive transcription factor 1B-like
4	LOC100263984	GSVIVT00002468001	1.75±0.41	0.45±0.46	3±0.19	Vitis vinifera ethylene-responsive transcription factor CRF2
5	LOC100248494	GSVIVT00006483001	0.81±0.10	1.23±0.30	2.73±0.11	Vitis vinifera ethylene-responsive transcription factor CRF4-like
6	LOC100853357	GSVIVT00015361001	2.01±0.59	0.5±0.50	2.7±0.33	Vitis vinifera ethylene-responsive transcription factor ERF014-like
7	LOC100250476	GSVIVT00006201001	0.21±0.03	1.54±0.32	2.17±0.14	Vitis vinifera ethylene-responsive transcription factor ERF113
8	LOC100265543	GSVIVT00002438001	2.07±0.13	-0.53±0.28	1.64±0.54	Vitis vinifera ethylene-responsive transcription factor ERF061
9	LOC100261423	GSVIVT00020221001	-0.75±0.01	2.79±0.34	0.89±0.20	Vitis vinifera ethylene-responsive transcription factor 1B
10	LOC100241392	GSVIVT00025959001	0.38±0.14	1.24±0.23	0.57±0.15	Vitis vinifera ethylene-responsive transcription factor 3-like
11	LOC100264647	GSVIVT00019350001	0.19±0.29	1.02±0.17	0.92±0.31	Vitis vinifera ethylene-responsive transcription factor ERF110
12	LOC100241302	GSVIVT00007523001	-0.73±0.14	-0.27±0.19	-1.81±0.12	Vitis vinifera ethylene-responsive transcription factor 1B
13	LOC100246426	GSVIVT00007520001	-0.74±0.13	-0.33±0.20	-1.8±0.16	Vitis vinifera ethylene-responsive transcription factor 1B
14	LOC100259484	GSVIVT00032652001	-0.49±0.18	-0.64±0.29	-1.78±0.13	Vitis vinifera ethylene-responsive transcription factor SHINE 2
15	LOC100254640	GSVIVT00009541001	-0.95±0.37	-0.63±0.20	-1.59±0.29	Vitis vinifera ethylene-responsive transcription factor 2
16	LOC100246321	GSVIVT00007517001	-0.43±0.03	-0.27±0.21	-1.5±0.11	Vitis vinifera ethylene-responsive transcription factor ERF096
17	LOC100249982	GSVIVT00033049001	-0.93±0.12	-1.04±0.20	-1.42±0.11	Vitis vinifera ethylene-responsive transcription factor RAP2-3
18	LOC100248784	GSVIVT00003062001	-1.02±0.26	-0.1±0.08	-1.17±0.07	Vitis vinifera ethylene-responsive transcription factor 4-like
19	LOC100261438	GSVIVT00010923001	-0.7±0.18	-0.38±0.08	-1.07±0.10	Vitis vinifera ethylene-responsive transcription factor RAP2-4-like
20	LOC100250826	GSVIVT00000349001	-0.3±0.09	-1.8±0.09	-1.01±0.25	Vitis vinifera ethylene-responsive transcription factor WIN1
21	LOC104879921	GSVIVT00019482001	-0.96±0.60	-1.14±0.57	-0.46±0.32	Vitis vinifera ethylene-responsive transcription factor ERF109-like
22	LOC100252757	GSVIVT00014256001	0.16±0.02	-1.05±0.17	0.05±0.14	Vitis vinifera ethylene-responsive transcription factor ERF105
23	LOC100261410	GSVIVT00014261001	-0.16±0.07	-1.05±0.32	-0.22±0.26	Vitis vinifera ethylene-responsive transcription factor 5-like
24	LOC100249507	GSVIVT00014244001	0.19±0.08	-1.02±0.11	0.11±0.12	Vitis vinifera ethylene-responsive transcription factor ERF105-like
25	LOC100259623	GSVIVT00014260001	-1.19±0.26	0.18±0.20	-0.76±0.34	Vitis vinifera ethylene-responsive transcription factor ERF104-like
26	LOC100264804	GSVIVT00014265001	-1.16±0.29	0.28±0.20	-0.75±0.33	Vitis vinifera ethylene-responsive transcription factor 5-like
XI	WRKY transcription factor (VvWRKY)					WRKY transcription factor (VvWRKY)		[37]
1	-	GSVIVT00031317001	1.06±0.14	1.31±0.20	1.94±0.12	Vitis vinifera WKRY protein (WKRY)
2	LOC100254080	GSVIVT00002773001	0.05±0.09	2.65±0.06	1.4±0.29	Vitis vinifera probable WRKY transcription factor 75
3	LOC100263502	GSVIVT00037881001	0.32±0.14	2.86±0.08	1.37±0.54	Vitis vinifera probable WRKY transcription factor 75
4	LOC100255611	GSVIVT00006872001	0.18±0.27	1.79±0.46	1.24±0.09	Vitis vinifera probable WRKY transcription factor 31
5	LOC100267695	GSVIVT00007309001	0.27±0.10	1.09±0.16	1.23±0.10	Vitis vinifera probable WRKY transcription factor 21
6	LOC100263619	GSVIVT00027001001	0.65±0.16	-0.2±0.32	1.22±0.24	Vitis vinifera probable WRKY transcription factor 46
7	LOC100253480	GSVIVT00037648001	0.23±0.15	2.65±0.28	1.21±0.11	Vitis vinifera probable WRKY transcription factor 40-like
8	LOC100266177	GSVIVT00032687001	0.1±0.11	1.69±0.22	0.78±0.07	Vitis vinifera WRKY transcription factor 18-like
9	LOC100264507	GSVIVT00032689001	0.24±0.14	1.4±0.16	0.45±0.29	Vitis vinifera probable WRKY transcription factor 40-like
10	LOC100251862	GSVIVT00002535001	-0.1±0.09	1.06±0.18	0.24±0.03	Vitis vinifera WRKY transcription factor 22-like
11	LOC100264006	GSVIVT00028138001	-0.5±0.14	-1.34±0.25	-2.28±0.24	Vitis vinifera probable WRKY transcription factor 23
12	LOC100267186	GSVIVT00026906001	0.35±0.46	-0.98±0.35	-2.1±0.11	Vitis vinifera probable WRKY transcription factor 24
13	LOC100255013	GSVIVT00037501001	-0.41±0.03	-0.61±0.15	-1.95±0.37	Vitis vinifera probable WRKY transcription factor 70
14	LOC100262194	GSVIVT00017225001	-0.46±0.12	-0.65±0.12	-1.9±0.08	Vitis vinifera probable WRKY transcription factor 32
15	LOC100247092	GSVIVT00014872001	-0.64±0.05	-1.22±0.25	-1.8±0.10	Vitis vinifera probable WRKY transcription factor 7
16	LOC100262306	GSVIVT00028119001	-0.57±0.05	-0.91±0.24	-1.8±0.09	Vitis vinifera probable WRKY transcription factor 65
17	LOC100250582	GSVIVT00018784001	-0.83±0.14	-0.46±0.09	-1.16±0.11	Vitis vinifera probable WRKY transcription factor 65
18	LOC100258754	GSVIVT00029466001	-0.56±0.10	-1.27±0.31	-0.75±0.13	Vitis vinifera probable WRKY transcription factor 70
19	LOC100256849	GSVIVT00026902001	-0.68±0.14	-1.01±0.09	-0.86±0.24	Vitis vinifera WRKY transcription factor 22
XII	Hemoglobin-2 (VvHB2)					Hemoglobin-2 (VvHB2)	GO:0005488 binding	[6, 83]
1	LOC104878801	GSVIVT00036443001	-0.52±0.43	4.41±0.34	3.08±0.43	Vitis vinifera hemoglobin-2 (VvHB2)
